# Supplementary material for: Spoligotype analysis of Mycobacterium bovis isolates from cattle and assessment of zoonotic TB transmission among individuals working in bovine TB-infected dairy farms in Ethiopia
Source: Zoonoses Public Health. Author manuscript; Available in PMC 2022 Oct 14. (PMC9544066; doi:10.1111/zph.12955)
Supplement: supplementary material 2 [file NIHMS1840861-supplement-supplementary_material_2.xls]

## Sheet: Sheet1
S/N	ID	Species	Lineage	Origin	Sample	Spoligo1	Spoligo2	Spoligo3	Spoligo4	Spoligo5	Spoligo6	Spoligo7	Spoligo8	Spoligo9	Spoligo10	Spoligo11	Spoligo12	Spoligo13	Spoligo14	Spoligo15	Spoligo16	Spoligo17	Spoligo18	Spoligo19	Spoligo20	Spoligo21	Spoligo22	Spoligo23	Spoligo24	Spoligo25	Spoligo26	Spoligo27	Spoligo28	Spoligo29	Spoligo30	Spoligo31	Spoligo32	Spoligo33	Spoligo34	Spoligo35	Spoligo36	Spoligo37	Spoligo38	Spoligo39	Spoligo40	Spoligo41	Spoligo42	Spoligo43
1	9363	M bovis	SB 1176	unknown	tissue	1	1	0	0	0	0	0	1	0	1	1	1	1	1	1	0	1	1	1	1	1	1	1	0	0	0	1	0	0	0	0	0	0	0	0	0	0	1	0	0	0	0	0
2	9364	M bovis	SB 1176	Addis Abeba	tissue	1	1	0	0	0	0	0	1	0	1	1	1	1	1	1	0	1	1	1	1	1	1	1	0	0	0	1	0	0	0	0	0	0	0	0	0	0	1	0	0	0	0	0
3	9365	M bovis	SB 0133	unknown	tissue	1	1	0	0	0	0	0	1	0	1	1	1	1	1	1	0	1	1	1	1	1	1	1	1	1	1	1	1	1	1	1	1	1	1	1	1	1	1	0	0	0	0	0
4	9366	M bovis	SB 0134	Addis Abeba	tissue	1	1	0	0	0	1	1	1	0	1	1	1	1	1	1	0	1	1	1	1	1	1	1	1	1	1	1	1	1	1	1	1	1	1	1	1	1	1	0	0	0	0	0
5	9367	M bovis	SB 1176	Sululta	tissue	1	1	0	0	0	0	0	1	0	1	1	1	1	1	1	0	1	1	1	1	1	1	1	0	0	0	1	0	0	0	0	0	0	0	0	0	0	1	0	0	0	0	0
6	9368	M bovis	SB 1176	Sululta	tissue	1	1	0	0	0	0	0	1	0	1	1	1	1	1	1	0	1	1	1	1	1	1	1	0	0	0	1	0	0	0	0	0	0	0	0	0	0	1	0	0	0	0	0
7	9369	M bovis	SB 1176	Bishoftu	tissue	1	1	0	0	0	0	0	1	0	1	1	1	1	1	1	0	1	1	1	1	1	1	1	0	0	0	1	0	0	0	0	0	0	0	0	0	0	1	0	0	0	0	0
8	9370	M bovis	SB 1176	Bishoftu	tissue	1	1	0	0	0	0	0	1	0	1	1	1	1	1	1	0	1	1	1	1	1	1	1	0	0	0	1	0	0	0	0	0	0	0	0	0	0	1	0	0	0	0	0
9	9371	M bovis	SB 0134	Sululta	tissue	1	1	0	0	0	1	1	1	0	1	1	1	1	1	1	0	1	1	1	1	1	1	1	1	1	1	1	1	1	1	1	1	1	1	1	1	1	1	0	0	0	0	0
10	9372	M bovis	SB 0134	Sululta	tissue	1	1	0	0	0	1	1	1	0	1	1	1	1	1	1	0	1	1	1	1	1	1	1	1	1	1	1	1	1	1	1	1	1	1	1	1	1	1	0	0	0	0	0
11	9373	M bovis	SB 1176	Addis Abeba	tissue	1	1	0	0	0	0	0	1	0	1	1	1	1	1	1	0	1	1	1	1	1	1	1	0	0	0	1	0	0	0	0	0	0	0	0	0	0	1	0	0	0	0	0
12	14710	M bovis	SB 0912	Holeta	tissue	1	1	0	0	0	0	0	1	0	1	1	1	1	1	1	0	1	1	1	1	1	1	1	1	1	1	1	0	0	0	0	0	0	0	0	0	0	1	0	0	0	0	0
13	14711	M bovis	SB 0134	unknown	tissue	1	1	0	0	0	1	1	1	0	1	1	1	1	1	1	0	1	1	1	1	1	1	1	1	1	1	1	1	1	1	1	1	1	1	1	1	1	1	0	0	0	0	0
14	14712	M bovis	SB 1176	unknown	tissue	1	1	0	0	0	0	0	1	0	1	1	1	1	1	1	0	1	1	1	1	1	1	1	0	0	0	1	0	0	0	0	0	0	0	0	0	0	1	0	0	0	0	0
15	14713	M bovis	SB 1176	Sululta	tissue	1	1	0	0	0	0	0	1	0	1	1	1	1	1	1	0	1	1	1	1	1	1	1	0	0	0	1	0	0	0	0	0	0	0	0	0	0	1	0	0	0	0	0
16	14715	M bovis	SB 1176	unknown	tissue	1	1	0	0	0	0	0	1	0	1	1	1	1	1	1	0	1	1	1	1	1	1	1	0	0	0	1	0	0	0	0	0	0	0	0	0	0	1	0	0	0	0	0
17	14716	M bovis	SB 1176	unknown	tissue	1	1	0	0	0	0	0	1	0	1	1	1	1	1	1	0	1	1	1	1	1	1	1	0	0	0	1	0	0	0	0	0	0	0	0	0	0	1	0	0	0	0	0
18	14720	M bovis	SB 0134	Addis Abeba	tissue	1	1	0	0	0	1	1	1	0	1	1	1	1	1	1	0	1	1	1	1	1	1	1	1	1	1	1	1	1	1	1	1	1	1	1	1	1	1	0	0	0	0	0
19	14721	M bovis	SB 0134	Sululta	tissue	1	1	0	0	0	1	1	1	0	1	1	1	1	1	1	0	1	1	1	1	1	1	1	1	1	1	1	1	1	1	1	1	1	1	1	1	1	1	0	0	0	0	0
20	20588	M bovis	SB 0133	Sululta	tissue	1	1	0	0	0	0	0	1	0	1	1	1	1	1	1	0	1	1	1	1	1	1	1	1	1	1	1	1	1	1	1	1	1	1	1	1	1	1	0	0	0	0	0
21	20589	M bovis	SB 1878	Sululta	tissue	1	1	0	0	0	0	0	1	0	1	1	1	1	1	0	0	1	1	1	1	1	1	1	0	0	0	1	0	0	0	0	0	0	0	0	0	0	1	0	0	0	0	0
22	20590	M bovis	SB 1176	Bishoftu	tissue	1	1	0	0	0	0	0	1	0	1	1	1	1	1	1	0	1	1	1	1	1	1	1	0	0	0	1	0	0	0	0	0	0	0	0	0	0	1	0	0	0	0	0
23	20591	M bovis	SB 1878	Sululta	tissue	1	1	0	0	0	0	0	1	0	1	1	1	1	1	0	0	1	1	1	1	1	1	1	0	0	0	1	0	0	0	0	0	0	0	0	0	0	1	0	0	0	0	0
24	20592	M bovis	SB 1176	Bishoftu	tissue	1	1	0	0	0	0	0	1	0	1	1	1	1	1	1	0	1	1	1	1	1	1	1	0	0	0	1	0	0	0	0	0	0	0	0	0	0	1	0	0	0	0	0
25	20593	M bovis	SB 0912	Sululta	tissue	1	1	0	0	0	0	0	1	0	1	1	1	1	1	1	0	1	1	1	1	1	1	1	1	1	1	1	0	0	0	0	0	0	0	0	0	0	1	0	0	0	0	0
26	20595	M bovis	SB 0133	Sululta	tissue	1	1	0	0	0	0	0	1	0	1	1	1	1	1	1	0	1	1	1	1	1	1	1	1	1	1	1	1	1	1	1	1	1	1	1	1	1	1	0	0	0	0	0
27	20596	M bovis	SB 1176	Bishoftu	tissue	1	1	0	0	0	0	0	1	0	1	1	1	1	1	1	0	1	1	1	1	1	1	1	0	0	0	1	0	0	0	0	0	0	0	0	0	0	1	0	0	0	0	0
28	20597	M bovis	SB 0912	Holeta	tissue	1	1	0	0	0	0	0	1	0	1	1	1	1	1	1	0	1	1	1	1	1	1	1	1	1	1	1	0	0	0	0	0	0	0	0	0	0	1	0	0	0	0	0
29	20598	M bovis	SB 1176	Bishoftu	tissue	1	1	0	0	0	0	0	1	0	1	1	1	1	1	1	0	1	1	1	1	1	1	1	0	0	0	1	0	0	0	0	0	0	0	0	0	0	1	0	0	0	0	0
30	20599	M bovis	SB 0912	Holeta	tissue	1	1	0	0	0	0	0	1	0	1	1	1	1	1	1	0	1	1	1	1	1	1	1	1	1	1	1	0	0	0	0	0	0	0	0	0	0	1	0	0	0	0	0
31	20601	M bovis	SB 0133	Sebeta	tissue	1	1	0	0	0	0	0	1	0	1	1	1	1	1	1	0	1	1	1	1	1	1	1	1	1	1	1	1	1	1	1	1	1	1	1	1	1	1	0	0	0	0	0
32	20603	M bovis	SB 0912	Holeta	tissue	1	1	0	0	0	0	0	1	0	1	1	1	1	1	1	1	1	1	1	1	1	1	1	1	1	1	1	0	0	0	0	0	0	0	0	0	0	1	0	0	0	0	0
33	20604	M bovis	SB 2521	unknown	tissue	1	1	0	0	0	1	1	1	0	1	1	1	1	1	1	0	1	1	1	0	1	1	1	1	1	1	1	1	1	1	1	1	1	1	1	1	1	1	0	0	0	0	0
34	20605	M bovis	SB 1176	Addis Abeba	tissue	1	1	0	0	0	0	0	1	0	1	1	1	1	1	1	0	1	1	1	1	1	1	1	0	0	0	1	0	0	0	0	0	0	0	0	0	0	1	0	0	0	0	0
35	20606	M bovis	SB 0133	unknown	tissue	1	1	0	0	0	0	0	1	0	1	1	1	1	1	1	0	1	1	1	1	1	1	1	1	1	1	1	1	1	1	1	1	1	1	1	1	1	1	0	0	0	0	0
36	20607	M bovis	SB 0912	Holeta	tissue	1	1	0	0	0	0	0	1	0	1	1	1	1	1	1	0	1	1	1	1	1	1	1	1	1	1	1	0	0	0	0	0	0	0	0	0	0	1	0	0	0	0	0
37	26177	M bovis	SB 1176	Sululta	tissue	1	1	0	0	0	0	0	1	0	1	1	1	1	1	1	0	1	1	1	1	1	1	1	0	0	0	1	0	0	0	0	0	0	0	0	0	0	1	0	0	0	0	0
38	26178	M bovis	SB 1176	Sululta	tissue	1	1	0	0	0	0	0	1	0	1	1	1	1	1	1	0	1	1	1	1	1	1	1	0	0	0	1	0	0	0	0	0	0	0	0	0	0	1	0	0	0	0	0
39	26179	M bovis	SB 1176	Sululta	tissue	1	1	0	0	0	0	0	1	0	1	1	1	1	1	1	0	1	1	1	1	1	1	1	0	0	0	1	0	0	0	0	0	0	0	0	0	0	1	0	0	0	0	0
40	26184	M bovis	SB 0133	Sululta	tissue	1	1	0	0	0	0	0	1	0	1	1	1	1	1	1	0	1	1	1	1	1	1	1	1	1	1	1	1	1	1	1	1	1	1	1	1	1	1	0	0	0	0	0
41	26196	M bovis	SB 0912	Holeta	tissue	1	1	0	0	0	0	0	1	0	1	1	1	1	1	1	0	1	1	1	1	1	1	1	1	1	1	1	0	0	0	0	0	0	0	0	0	0	1	0	0	0	0	0
42	26202	M bovis	SB 1176	Sululta	tissue	1	1	0	0	0	0	0	1	0	1	1	1	1	1	1	0	1	1	1	1	1	1	1	0	0	0	1	0	0	0	0	0	0	0	0	0	0	1	0	0	0	0	0
43	26204	M bovis	SB 1176	Sululta	tissue	1	1	0	0	0	0	0	1	0	1	1	1	1	1	1	0	1	1	1	1	1	1	1	0	0	0	1	0	0	0	0	0	0	0	0	0	0	1	0	0	0	0	0
44	26206	M bovis	SB 1521	Sululta	tissue	1	1	0	0	0	0	0	1	0	1	1	1	1	1	0	0	1	1	1	1	1	1	1	1	1	1	1	0	0	0	0	0	0	0	0	0	0	1	0	0	0	0	0
45	26214	M bovis	SB 1521	Holeta	tissue	1	1	0	0	0	0	0	1	0	1	1	1	1	1	0	0	1	1	1	1	1	1	1	1	1	1	1	0	0	0	0	0	0	0	0	0	0	1	0	0	0	0	0
46	26215	M bovis	SB 1521	Holeta	tissue	1	1	0	0	0	0	0	1	0	1	1	1	1	1	0	0	1	1	1	1	1	1	1	1	1	1	1	0	0	0	0	0	0	0	0	0	0	1	0	0	0	0	0
47	26219	M bovis	SB 0912	Holeta	tissue	1	1	0	0	0	0	0	1	0	1	1	1	1	1	1	0	1	1	1	1	1	1	1	1	1	1	1	0	0	0	0	0	0	0	0	0	0	1	0	0	0	0	0
48	36678	M bovis	SB 1176	Holeta	milk	1	1	0	0	0	0	0	1	0	1	1	1	1	1	1	0	1	1	1	1	1	1	1	0	0	0	1	0	0	0	0	0	0	0	0	0	0	1	0	0	0	0	0
49	36686	M bovis	SB 1521	Sebeta	milk	1	1	0	0	0	0	0	1	0	1	1	1	1	1	0	0	1	1	1	1	1	1	1	1	1	1	1	0	0	0	0	0	0	0	0	0	0	1	0	0	0	0	0
50	36687	M bovis	SB 1878	Holeta	milk	1	1	0	0	0	0	0	1	0	1	1	1	1	1	0	0	1	1	1	1	1	1	1	0	0	0	1	0	0	0	0	0	0	0	0	0	0	1	0	0	0	0	0
51	36688	M bovis	SB 1878	Bishoftu	milk	1	1	0	0	0	0	0	1	0	1	1	1	1	1	0	0	1	1	1	1	1	1	1	0	0	0	1	0	0	0	0	0	0	0	0	0	0	1	0	0	0	0	0
52	36689	M bovis	SB 1176	Sebeta	milk	1	1	0	0	0	0	0	1	0	1	1	1	1	1	1	0	1	1	1	1	1	1	1	0	0	0	1	0	0	0	0	0	0	0	0	0	0	1	0	0	0	0	0
53	3461	M bovis	SB 1176	Sebeta	milk	1	1	0	0	0	0	0	1	0	1	1	1	1	1	1	0	1	1	1	1	1	1	1	0	0	0	1	0	0	0	0	0	0	0	0	0	0	1	0	0	0	0	0
54	3463	M bovis	SB 1176	Sebeta	milk	1	1	0	0	0	0	0	1	0	1	1	1	1	1	1	0	1	1	1	1	1	1	1	0	0	0	1	0	0	0	0	0	0	0	0	0	0	1	0	0	0	0	0
55	3467	M bovis	SB 1176	Bishoftu	milk	1	1	0	0	0	0	0	1	0	1	1	1	1	1	1	0	1	1	1	1	1	1	1	0	0	0	1	0	0	0	0	0	0	0	0	0	0	1	0	0	0	0	0
56	M bovis BCG	M bovis BCG	M bovis BCG		BCG	1	1	0	1	1	1	1	1	0	1	1	1	1	1	1	0	1	1	1	1	1	1	1	1	1	1	1	1	1	1	1	1	1	1	1	1	1	1	0	0	0	0	0
57	M tuberculosis H37Rv	M tuberculosis H37Rv	M tuberculosis H37Rv			1	1	1	1	1	1	1	1	1	1	1	1	1	1	1	1	1	1	1	0	0	1	1	1	1	1	1	1	1	1	1	1	0	0	0	0	1	1	1	1	1	1	1
